# Supplementary material for: Investigation of the Associations between Diet Quality and Health-Related Quality of Life in a Sample of Swedish Adolescents
Source: Nutrients. 2022 Jun 15;14(12):2489. doi: 10.3390/nu14122489 (PMC9231196; doi:10.3390/nu14122489)
Supplement: Supplementary file 1 [file nutrients-14-02489-s001.zip]

Archive with 1 entries (1 files):
- nutrients-1764907-supplementary.pdf
